# Supplementary material for: Temperature and E-Poling Evolution of Structural, Vibrational, Dielectric, and Ferroelectric Properties of Ba1−xSrxTiO3 Ceramics (x = 0, 0.1, 0.2, 0.3, 0.4 and 0.45)
Source: Materials (Basel). 2023 Sep 20;16(18):6316. doi: 10.3390/ma16186316 (PMC10532674; doi:10.3390/ma16186316)
Supplement: Supplementary file 1 [file materials-16-06316-s001.zip]

Archive with 1 entries (1 files):
- materials-2458718-supplementary.pdf
